# Supplementary material for: Modelling the Spatial Distribution of ASF-Positive Wild Boar Carcasses in South Korea Using 2019–2020 National Surveillance Data
Source: Animals (Basel). 2021 Apr 22;11(5):1208. doi: 10.3390/ani11051208 (PMC8145688; doi:10.3390/ani11051208)
Supplement: Supplementary file 1 [file animals-11-01208-s001.zip]

Archive with 1 entries (1 files):
- animals-1160614-supplementary.pdf
